# Supplementary material for: Development and validation of a portfolio assessment system for medical schools in Korea
Source: J Educ Eval Health Prof. 2020 Dec 9;17:39. doi: 10.3352/jeehp.2020.17.39 (PMC7859386; doi:10.3352/jeehp.2020.17.39)
Supplement: Supplementary file 1 [file jeehp-17-39-dataset1.xlsx]

## Sheet: Sheet1
	Area	Assessor 1	Assessor 2	Assessor 3	Assessor 4	Assessor 5
Student 1	Goal-setting	4	4	4	3	4
	Process	3	3	4	4	2
	Reflection	3	3	3	3	2
	Self-study plan향	2	4	3	3	2
	Overall	3	3	4	3	3
	total	15	17	18	16
	GR	B	B	A	B	B
Student 2	Goal-setting	3	2	4	3	2
	Process	3	2	5	3	2
	Reflection	2	2	3	2	2
	Self-study plan향	1	2	3	3	2
	Overall	3	2	4	3	3
	total	12	10	19	14	11
	GR	B	C	A	C	B
Student 3	Goal-setting	5	3	4	2	4
	Process	4	2	3	3	3
	Reflection	3	2	3	3	3
	Self-study plan향	2	2	3	3	3
	Overall	4	2	4	3	3
	total	18	11	17	14	16
	GR	B	C	B	C	B
Student 4	Goal-setting	4	3	3	3	2
	Process	5	4	4	4	3
	Reflection	5	4	4	4	3
	Self-study plan향	5	4	5	4	3
	Overall	5	3	4	4	4
	total	24	18	20	19	15
	GR	A	A	A	B	A
Student 5	Goal-setting	4	3	4	4	2
	Process	5	3	5	5	3
	Reflection	5	4	5	5	3
	Self-study plan향	4	3	5	4	3
	Overall	5	4	5	4	3
	total	23	17	24	22	14
	GR	A	B	A	A	B
Student 6	Goal-setting	2	1	2	2	1
	Process	1	1	2	3	1
	Reflection	1	2	3	3	1
	Self-study plan향	1	2	2	2	1
	Overall	2	1	2	3	1
	total	7	7	11	13	5
	GR	C	C	B	C	C
Student 7	Goal-setting	4	4	2	2	4
	Process	3	4	3	3	3
	Reflection	4	3	2	3	3
	Self-study plan향	2	3	2	3	3
	Overall	4	4	3	3	3
	total	17	18	12	14	16
	GR	B	A	B	C	B

## Sheet: Sheet2
		Goal-setting	Process	Reflection	Self-study plan향	Overall	total	GR
Assessor 1	Student 1	4	3	3	2	3	15	B
	Student 2	3	3	2	1	3	12	B
	Student 3	5	4	3	2	4	18	B
	Student 4	4	5	5	5	5	24	A
	Student 5	4	5	5	4	5	23	A
	Student 6	2	1	1	1	2	7	C
	Student 7	4	3	4	2	4	17	B
Assessor 2	Student 1	4	3	3	4	3	17	B
	Student 2	2	2	2	2	2	10	C
	Student 3	3	2	2	2	2	11	C
	Student 4	3	4	4	4	3	18	A
	Student 5	3	3	4	3	4	17	B
	Student 6	1	1	2	2	1	7	C
	Student 7	4	4	3	3	4	18	A
Assessor 3	Student 1	4	4	3	3	4	18	A
	Student 2	4	5	3	3	4	19	A
	Student 3	4	3	3	3	4	17	B
	Student 4	3	4	4	5	4	20	A
	Student 5	4	5	5	5	5	24	A
	Student 6	2	2	3	2	2	11	B
	Student 7	2	3	2	2	3	12	B
Assessor 4	Student 1	3	4	3	3	3	16	B
	Student 2	3	3	2	3	3	14	C
	Student 3	2	3	3	3	3	14	C
	Student 4	3	4	4	4	4	19	B
	Student 5	4	5	5	4	4	22	A
	Student 6	2	3	3	2	3	13	C
	Student 7	2	3	3	3	3	14	C
Assessor 5	Student 1	4	2	2	2	3	13	B
	Student 2	2	2	2	2	3	11	B
	Student 3	4	3	3	3	3	16	B
	Student 4	2	3	3	3	4	15	A
	Student 5	2	3	3	3	3	14	B
	Student 6	1	1	1	1	1	5	C
	Student 7	4	3	3	3	3	16	B

## Sheet: Sheet3
	Area	Assessor 1	Assessor 2	Assessor 3	Assessor 4	Assessor 5
Student 1	Goal-setting	3	3	3	3	3
	Process	3	3	4	4	2
	Reflection	3	3	3	3	2
	Self-study plan향	2	4	3	3	3
	Overall	3	3	4	3	3
	total	14	16	17	16	13
	GR	B	B	A	B	B
Student 2	Goal-setting	3	3	4	4	3
	Process	3	3	5	3	2
	Reflection	2	2	3	2	2
	Self-study plan향	1	2	3	3	2
	Overall	3	3	4	3	3
	total	12	13	19	15	12
	GR	B	B	A	C	B
Student 3	Goal-setting	5	3	4	4	4
	Process	4	2	3	3	3
	Reflection	3	2	3	3	3
	Self-study plan향	2	2	3	3	3
	Overall	4	2	4	3	3
	total	18	11	17	16	16
	GR	B	C	B	B	B
Student 4	Goal-setting	4	3	3	4	2
	Process	5	4	4	4	3
	Reflection	5	4	4	4	3
	Self-study plan향	5	4	5	4	3
	Overall	5	3	4	4	4
	total	24	18	20	20	15
	GR	A	A	A	A	B
Student 5	Goal-setting	4	4	4	4	2
	Process	5	3	5	5	3
	Reflection	5	4	5	5	3
	Self-study plan향	4	3	5	4	3
	Overall	5	4	5	4	3
	total	23	18	24	22	14
	GR	A	B	A	A	B
Student 6	Goal-setting	2	2	2	2	2
	Process	2	1	2	3	1
	Reflection	1	2	3	3	1
	Self-study plan향	1	2	2	2	1
	Overall	2	1	2	3	1
	total	8	8	11	13	6
	GR	C	C	B	C	C
Student 7	Goal-setting	4	4	3	3	4
	Process	3	4	3	3	3
	Reflection	3	3	2	3	3
	Self-study plan향	3	4	2	3	3
	Overall	4	4	3	3	3
	total	17	19	13	15	16
	GR	B	A	B	B	B

## Sheet: Sheet4
		Goal-setting	Process	Reflection	Self-study plan향	Overall	total	GR
Assessor 1	Student 1	3	3	3	2	3	14	B
	Student 2	3	3	2	1	3	12	B
	Student 3	5	4	3	2	4	18	B
	Student 4	4	5	5	5	5	24	A
	Student 5	4	5	5	4	5	23	A
	Student 6	2	2	1	1	2	8	C
	Student 7	4	3	3	3	4	17	B
Assessor 2	Student 1	3	3	3	4	3	16	B
	Student 2	3	3	2	2	3	13	B
	Student 3	3	2	2	2	2	11	C
	Student 4	3	4	4	4	3	18	A
	Student 5	4	3	4	3	4	18	B
	Student 6	2	1	2	2	1	8	C
	Student 7	4	4	3	4	4	19	A
Assessor 3	Student 1	3	4	3	3	4	17	A
	Student 2	4	5	3	3	4	19	A
	Student 3	4	3	3	3	4	17	B
	Student 4	3	4	4	5	4	20	A
	Student 5	4	5	5	5	5	24	A
	Student 6	2	2	3	2	2	11	B
	Student 7	3	3	2	2	3	13	B
Assessor 4	Student 1	3	4	3	3	3	16	B
	Student 2	4	3	2	3	3	15	C
	Student 3	4	3	3	3	3	16	B
	Student 4	4	4	4	4	4	20	A
	Student 5	4	5	5	4	4	22	A
	Student 6	2	3	3	2	3	13	C
	Student 7	3	3	3	3	3	15	B
Assessor 5	Student 1	3	2	2	3	3	13	B
	Student 2	3	2	2	2	3	12	B
	Student 3	4	3	3	3	3	16	B
	Student 4	2	3	3	3	4	15	B
	Student 5	2	3	3	3	3	14	B
	Student 6	2	1	1	1	1	6	C
	Student 7	4	3	3	3	3	16	B
